# Supplementary material for: Normative Values for Heart Rate Variability Parameters in School-Aged Children: Simple Approach Considering Differences in Average Heart Rate
Source: Front Physiol. 2018 Oct 24;9:1495. doi: 10.3389/fphys.2018.01495 (PMC6207594; doi:10.3389/fphys.2018.01495)
Supplement: Supplementary file 11 [file Table_11.XLSX]

## Sheet: Corrected HRV Calculator
		Upload here your data for mean HR [bpm]	Your data for mean RR interval [ms]
		Upload here data for HR	#VALUE!
Standard HRV parameters		Upload here your data for standard HRV parameters	Corrected HRV parameters	Your data for corrected HRV parameter is:	Is this value in normal range?	Normative values (5th - 95th percentile) for corrected HRV parameters are:
Time-domain parameters	SDNN [ms]	Upload here data for SDNN [ms]	Corr-SDNN [ms-1.2]	#VALUE!	#VALUE!	1,5E-05 - 4,6E-05
	RMSSD [ms]	Upload here data for RMSSD [ms]	Corr-RMSSD [ms-2.0]	#VALUE!	#VALUE!	7,6E-08 - 2,6E-07
	pNN50 [%]	Upload here data for pNN50 [%]	Corr-pNN50 [%/ms5.0]	#VALUE!	#VALUE!	2,0E-14 - 3,0E-13
Frequency-domain parameters (FFT Spectrum)	VLF [ms2]	Upload here data for VLF [ms2]	Corr-VLF [ms-1.0]	#VALUE!	#VALUE!	4,4E-08 - 5,5E-07
	LF [ms2]	Upload here data for LF [ms2]	Corr-LF [ms-2.0]	#VALUE!	#VALUE!	7,5E-10 - 9,8E-09
	HF [ms2]	Upload here data for HF [ms2]	Corr-HF [ms-3.0]	#VALUE!	#VALUE!	1,7E-12 - 2,5E-11
	TP1 (VLF+LF+HF) [ms2]	Upload here data for TP1 [ms2]	Corr-TP1 [ms-3.0]	#VALUE!	#VALUE!	3,6E-12 - 3,8E-11
	TP2 (LF+HF) [ms2]	Upload here data for TP2 [ms2]	Corr-TP2 [ms-3.0]	#VALUE!	#VALUE!	3,3E-12 - 3,7E-11
	LF/HF	Upload here data for LF/HF	Corr-LF/HF [ms]	#VALUE!	#VALUE!	1,5E+02 - 1,2E+03
	nLF [nu]	Upload here data for nLF [nu]	Corr-nLF [nu*ms]	#VALUE!	#VALUE!	1,3E+04 - 4,5E+04
	nHF [nu]	Upload here data for nHF [nu]	Corr-nHF [nu/ms0.5]	#VALUE!	#VALUE!	1,4E+00 - 3,1E+00
Frequency-domain parameters (AR Spectrum)	VLF [ms2]	Upload here data for VLF [ms2]	Corr-VLF [ms-2.0]	#VALUE!	#VALUE!	1,4E-10 - 1,2E-09
	LF [ms2]	Upload here data for LF [ms2]	Corr-LF [ms-2.0]	#VALUE!	#VALUE!	7,9E-10 - 8,8E-09
	HF [ms2]	Upload here data for HF [ms2]	Corr-HF [ms-3.0]	#VALUE!	#VALUE!	1,6E-12 - 2,7E-11
	TP1 (VLF+LF+HF) [ms2]	Upload here data for TP1 [ms2]	Corr-TP1 [ms-3.0]	#VALUE!	#VALUE!	3,7E-12 - 4,0E-11
	TP2 (LF+HF) [ms2]	Upload here data for TP2 [ms2]	Corr-TP2 [ms-3.0]	#VALUE!	#VALUE!	3,4E-12 - 3,8E-11
	LF/HF	Upload here data for LF/HF	Corr-LF/HF [ms]	#VALUE!	#VALUE!	1,4E+02 - 1,1E+03
	nLF [nu]	Upload here data for nLF [nu]	Corr-nLF [nu*ms]	#VALUE!	#VALUE!	1,2E+04 - 4,3E+04
	nHF [nu]	Upload here data for nHF [nu]	Corr-nHF [nu/ms0.5]	#VALUE!	#VALUE!	1,5E+00 - 3,1E+00
Abbreviations:	Description:
HR	heart rate
HRV	heart rate variability
SDNN	standard deviation of NN intervals
RMSSD	root mean square of successive differences
pNN50	the proportion of NN50 divided by total number of NNs
FFT	fast fourier transform
AR	autoregressive method
VLF	very low frequency
LF	low frequency
HF	high frequency
TP	total power
n	normalized
